# Supplementary material for: Dorsal Root Ganglion-Targeted DNA Origami Delivery of IL1RN for Skeletal Growth and Repair
Source: Pharmaceutics. 2026 Jul 22;18(7):898. doi: 10.3390/pharmaceutics18070898 (PMC13415318; doi:10.3390/pharmaceutics18070898)
Supplement: Supplementary file 1 [file pharmaceutics-18-00898-s001.zip › Supplementary File S2.xlsx]

## Sheet: 1. s-Capture DNA 
Table S6. Sequences of siRNA-capture oligonucleotides used in this work.
Name	The sequences (from 5' to 3')	5'Modification	3'Modification
s-Capture-A05	TTTGATGATTAAGAGGCTGAGACTTGCTCAGTACCAGGCGTTTTTTTTTTTTTTTT		3'Biotin
s-Capture-A06	CCGGAACCCAGAATGGAAAGCGCAACATGGCTTTTTTTTTTTTTTTTT		3'Biotin
s-Capture-A21	CAGAGCCAGGAGGTTGAGGCAGGTAACAGTGCCCGTTTTTTTTTTTTTTTT		3'Biotin
s-Capture-A42	AGAGTCAAAAATCAATATATGTGATGAAACAAACATCAAGTTTTTTTTTTTTTTTT		3'Biotin
s-Capture-A43	ACTAGAAATATATAACTATATGTACGCTGAGATTTTTTTTTTTTTTTT		3'Biotin
s-Capture-A57	GTTTGAAATTCAAATATATTTTAGTTTTTTTTTTTTTTTT		3'Biotin
s-Capture-B05	ACAGTCAAAGAGAATCGATGAACGACCCCGGTTGATAATCTTTTTTTTTTTTTTTT		3'Biotin
s-Capture-B06	ATAGTAGTATGCAATGCCTGAGTAGGCCGGAGTTTTTTTTTTTTTTTT		3'Biotin
s-Capture-B21	ATAAAGCCTTTGCGGGAGAAGCCTGGAGAGGGTAGTTTTTTTTTTTTTTTT		3'Biotin
s-Capture-B42	AGACGTTACCATGTACCGTAACACCCCTCAGAACCGCCACTTTTTTTTTTTTTTTT		3'Biotin
s-Capture-B43	CACGCATAAGAAAGGAACAACTAAGTCTTTCCTTTTTTTTTTTTTTTT		3'Biotin
s-Capture-B57	CGAGGTGAGGCTCCAAAAGGAGCCTTTTTTTTTTTTTTTT		3'Biotin
s-Capture-C05	GGCAATTTTTAACGTCAGATGAAAACAATAACGGATTCGTTTTTTTTTTTT		3'Biotin
s-Capture-C06	AAGGAATTACAAAGAAACCACCAGTCAGATGATTTTTTTTTTTTTTTT		3'Biotin
s-Capture-C21	TCAATAGATATTAAATCCTTTGCCGGTTAGAACCTTTTTTTTTTTTTTTTT		3'Biotin
s-Capture-C42	TTTCACCAGCCTGGCCCTGAGAGAAAGCCGGCGAACGTGGTTTTTTTTTTTTTTTT		3'Biotin
s-Capture-C43	ACGTTGTATTCCGGCACCGCTTCTGGCGCATCTTTTTTTTTTTTTTTT		3'Biotin
s-Capture-C57	TGGCGAAATGTTGGGAAGGGCGATTTTTTTTTTTTTTTTT		3'Biotin

## Sheet: 2. P-capture DNA
Table S7. Sequences of peptide-capture oligonucleotides used in this work.
Name	The sequences (from 5' to 3')	5'Modification	3'Modification
P-Capture-A04	TGTGTGTGTGTGTGTGTGTATGGTTTATGTCACAATCAATAGATATTAAAC
P-Capture-A20	TGTGTGTGTGTGTGTGTGTTTGACGGAAATACATACATAAAGGGCGCTAATATCAGAGA
P-Capture-A49	TGTGTGTGTGTGTGTGTGTAGCATGTATTTCATCGTAGGAATCAAACGATTTTTTGTTT
P-Capture-B04	TGTGTGTGTGTGTGTGTGTTTCGAGCTAAGACTTCAAATATCGGGAACGAG
P-Capture-B20	TGTGTGTGTGTGTGTGTGTTAATTGCTTTACCCTGACTATTATGAGGCATAGTAAGAGC
P-Capture-B49	TGTGTGTGTGTGTGTGTGTTATCATCGTTGAAAGAGGACAGATGGAAGAAAAATCTACG
P-Capture-C04	TGTGTGTGTGTGTGTGTGTCGACCAGTACATTGGCAGATTCACCTGATTGC
P-Capture-C20	TGTGTGTGTGTGTGTGTGTGAATACGTAACAGGAAAAACGCTCCTAAACAGGAGGCCGA
P-Capture-C49	TGTGTGTGTGTGTGTGTGTGTTTGCGTCACGCTGGTTTGCCCCAAGGGAGCCCCCGATT

## Sheet: 3. Cy5 DNA
Table S8. Sequences of 5′-Cy5-modified oligonucleotides used in this work.
Name	The sequences (from 5' to 3')	5'Modification	3'Modification
Cy5-A30	GAGCCAGCGAATACCCAAAAGAACATGAAATAGCAATAGC	5`Cy5
Cy5-A61	GCGCCTGTTATTCTAAGAACGCGATTCCAGAGCCTAATTT	5`Cy5
Cy5-B30	TGCTGTAGATCCCCCTCAAATGCTGCGAGAGGCTTTTGCA	5`Cy5
Cy5-B61	AAAACACTTAATCTTGACAAGAACTTAATCATTGTGAATT	5`Cy5
Cy5-C30	TAAAACATTAGAAGAACTCAAACTTTTTATAATCAGTGAG	5`Cy5
Cy5-C61	TTCCAGTCCTTATAAATCAAAAGAGAACCATCACCCAAAT	5`Cy5

## Sheet: 4. other staple DNA
Table S9. Sequences of other staple oligonucleotides used in this work.
Name	The sequences (from 5' to 3')
A01	CGGGGTTTCCTCAAGAGAAGGATTTTGAATTA
A02	AGCGTCATGTCTCTGAATTTACCGACTACCTT
A03	TTCATAATCCCCTTATTAGCGTTTTTCTTACC
A07	AAAGACAACATTTTCGGTCATAGCCAAAATCA
A08	GACGGGAGAATTAACTCGGAATAAGTTTATTTCCAGCGCC
A09	GATAAGTGCCGTCGAGCTGAAACATGAAAGTATACAGGAG
A10	TGTACTGGAAATCCTCATTAAAGCAGAGCCAC
A11	CACCGGAAAGCGCGTTTTCATCGGAAGGGCGA
A12	CATTCAACAAACGCAAAGACACCAGAACACCCTGAACAAA
A13	TTTAACGGTTCGGAACCTATTATTAGGGTTGATATAAGTA
A14	CTCAGAGCATATTCACAAACAAATTAATAAGT
A15	GGAGGGAATTTAGCGTCAGACTGTCCGCCTCC
A16	GTCAGAGGGTAATTGATGGCAACATATAAAAGCGATTGAG
A17	TAGCCCGGAATAGGTGAATGCCCCCTGCCTATGGTCAGTG
A18	CCTTGAGTCAGACGATTGGCCTTGCGCCACCC
A19	TCAGAACCCAGAATCAAGTTTGCCGGTAAATA
A22	ATTAAAGGCCGTAATCAGTAGCGAGCCACCCT
A23	GATAACCCACAAGAATGTTAGCAAACGTAGAAAATTATTC
A24	GCCGCCAGCATTGACACCACCCTC
A25	AGAGCCGCACCATCGATAGCAGCATGAATTAT
A26	CACCGTCACCTTATTACGCAGTATTGAGTTAAGCCCAATA
A27	AGCCATTTAAACGTCACCAATGAACACCAGAACCA
A28	ATAAGAGCAAGAAACATGGCATGATTAAGACTCCGACTTG
A29	CCATTAGCAAGGCCGGGGGAATTA
A31	TATCTTACCGAAGCCCAAACGCAATAATAACGAAAATCACCAG
A32	CAGAAGGAAACCGAGGTTTTTAAGAAAAGTAAGCAGATAGCCG
A33	CCTTTTTTCATTTAACAATTTCATAGGATTAG
A34	TTTAACCTATCATAGGTCTGAGAGTTCCAGTA
A35	AGTATAAAATATGCGTTATACAAAGCCATCTT
A36	CAAGTACCTCATTCCAAGAACGGGAAATTCAT
A37	AGAGAATAACATAAAAACAGGGAAGCGCATTA
A38	AAAACAAAATTAATTAAATGGAAACAGTACATTAGTGAAT
A39	TTATCAAACCGGCTTAGGTTGGGTAAGCCTGT
A40	TTAGTATCGCCAACGCTCAACAGTCGGCTGTC
A41	TTTCCTTAGCACTCATCGAGAACAATAGCAGCCTTTACAG
A44	TCAATAATAGGGCTTAATTGAGAATCATAATT
A45	AACGTCAAAAATGAAAAGCAAGCCGTTTTTATGAAACCAA
A46	GAGCAAAAGAAGATGAGTGAATAACCTTGCTTATAGCTTA
A47	GATTAAGAAATGCTGATGCAAATCAGAATAAA
A48	CACCGGAATCGCCATATTTAACAAAATTTACG
A50	ACATAGCGCTGTAAATCGTCGCTATTCATTTCAATTACCT
A51	GTTAAATACAATCGCAAGACAAAGCCTTGAAA
A52	CCCATCCTCGCCAACATGTAATTTAATAAGGC
A53	TCCCAATCCAAATAAGATTACCGCGCCCAATAAATAATAT
A54	TCCCTTAGAATAACGCGAGAAAACTTTTACCGACC
A55	GTGTGATAAGGCAGAGGCATTTTCAGTCCTGA
A56	ACAAGAAAGCAAGCAAATCAGATAACAGCCATATTATTTA
A58	AATAGATAGAGCCAGTAATAAGAGATTTAATG
A59	GCCAGTTACAAAATAATAGAAGGCTTATCCGGTTATCAAC
A60	TTCTGACCTAAAATATAAAGTACCGACTGCAGAAC
A62	TCAGCTAAAAAAGGTAAAGTAATT
A63	ACGCTAACGAGCGTCTGGCGTTTTAGCGAACCCAACATGT
A64	ACGACAATAAATCCCGACTTGCGGGAGATCCTGAATCTTACCA
A65	TGCTATTTTGCACCCAGCTACAATTTTGTTTTGAAGCCTTAAA
B01	TCATATGTGTAATCGTAAAACTAGTCATTTTC
B02	GTGAGAAAATGTGTAGGTAAAGATACAACTTT
B03	GGCATCAAATTTGGGGCGCGAGCTAGTTAAAG
B07	AACCAGACGTTTAGCTATATTTTCTTCTACTA
B08	GAATACCACATTCAACTTAAGAGGAAGCCCGATCAAAGCG
B09	AGAAAAGCCCCAAAAAGAGTCTGGAGCAAACAATCACCAT
B10	CAATATGACCCTCATATATTTTAAAGCATTAA
B11	CATCCAATAAATGGTCAATAACCTCGGAAGCA
B12	AACTCCAAGATTGCATCAAAAAGATAATGCAGATACATAA
B13	CGTTCTAGTCAGGTCATTGCCTGACAGGAAGATTGTATAA
B14	CAGGCAAGATAAAAATTTTTAGAATATTCAAC
B15	GATTAGAGATTAGATACATTTCGCAAATCATA
B16	CGCCAAAAGGAATTACAGTCAGAAGCAAAGCGCAGGTCAG
B17	GCAAATATTTAAATTGAGATCTACAAAGGCTACTGATAAA
B18	TTAATGCCTTATTTCAACGCAAGGGCAAAGAA
B19	TTAGCAAATAGATTTAGTTTGACCAGTACCTT
B22	TAAGAGGTCAATTCTGCGAACGAGATTAAGCA
B23	AACACTATCATAACCCATCAAAAATCAGGTCTCCTTTTGA
B24	ATGACCCTGTAATACTTCAGAGCA
B25	TAAAGCTATATAACAGTTGATTCCCATTTTTG
B26	CGGATGGCACGAGAATGACCATAATCGTTTACCAGACGAC
B27	TAATTGCTTGGAAGTTTCATTCCAAATCGGTTGTA
B28	GATAAAAACCAAAATATTAAACAGTTCAGAAATTAGAGCT
B29	ACTAAAGTACGGTGTCGAATATAA
B31	AAAGAAGTTTTGCCAGCATAAATATTCATTGACTCAACATGTT
B32	AATACTGCGGAATCGTAGGGGGTAATAGTAAAATGTTTAGACT
B33	AGGGATAGCTCAGAGCCACCACCCCATGTCAA
B34	CAACAGTTTATGGGATTTTGCTAATCAAAAGG
B35	GCCGCTTTGCTGAGGCTTGCAGGGGAAAAGGT
B36	GCGCAGACTCCATGTTACTTAGCCCGTTTTAA
B37	ACAGGTAGAAAGATTCATCAGTTGAGATTTAG
B38	CCTCAGAACCGCCACCCAAGCCCAATAGGAACGTAAATGA
B39	ATTTTCTGTCAGCGGAGTGAGAATACCGATAT
B40	ATTCGGTCTGCGGGATCGTCACCCGAAATCCG
B41	CGACCTGCGGTCAATCATAAGGGAACGGAACAACATTATT
B44	ATTGTGTCTCAGCAGCGAAAGACACCATCGCC
B45	TTAATAAAACGAACTAACCGAACTGACCAACTCCTGATAA
B46	AGGTTTAGTACCGCCATGAGTTTCGTCACCAGGATCTAAA
B47	GTTTTGTCAGGAATTGCGAATAATCCGACAAT
B48	GACAACAAGCATCGGAACGAGGGTGAGATTTG
B50	AGCGTAACTACAAACTACAACGCCTATCACCGTACTCAGG
B51	TAGTTGCGAATTTTTTCACGTTGATCATAGTT
B52	GTACAACGAGCAACGGCTACAGAGGATACCGA
B53	ACCAGTCAGGACGTTGGAACGGTGTACAGACCGAAACAAA
B54	ACAGACAGCCCAAATCTCCAAAAAAAAATTTCTTA
B55	AACAGCTTGCTTTGAGGACTAAAGCGATTATA
B56	CCAAGCGCAGGCGCATAGGCTGGCAGAACTGGCTCATTAT
B58	ACCCCCAGACTTTTTCATGAGGAACTTGCTTT
B59	ACCTTATGCGATTTTATGACCTTCATCAAGAGCATCTTTG
B60	CGGTTTATCAGGTTTCCATTAAACGGGAATACACT
B62	GGCAAAAGTAAAATACGTAATGCC
B63	TGGTTTAATTTCAACTCGGATATTCATTACCCACGAAAGA
B64	ACCAACCTAAAAAATCAACGTAACAAATAAATTGGGCTTGAGA
B65	CCTGACGAGAAACACCAGAACGAGTAGGCTGCTCATTCAGTGA
C01	TCGGGAGATATACAGTAACAGTACAAATAATT
C02	CCTGATTAAAGGAGCGGAATTATCTCGGCCTC
C03	GCAAATCACCTCAATCAATATCTGCAGGTCGA
C07	GGACATTCACCTCAAATATCAAACACAGTTGA
C08	TTGACGAGCACGTATACTGAAATGGATTATTTAATAAAAG
C09	CCTGATTGCTTTGAATTGCGTAGATTTTCAGGCATCAATA
C10	TAATCCTGATTATCATTTTGCGGAGAGGAAGG
C11	TTATCTAAAGCATCACCTTGCTGATGGCCAAC
C12	AGAGATAGTTTGACGCTCAATCGTACGTGCTTTCCTCGTT
C13	GATTATACACAGAAATAAAGAAATACCAAGTTACAAAATC
C14	TAGGAGCATAAAAGTTTGAGTAACATTGTTTG
C15	TGACCTGACAAATGAAAAATCTAAAATATCTT
C16	AGAATCAGAGCGGGAGATGGAAATACCTACATAACCCTTC
C17	GCGCAGAGGCGAATTAATTATTTGCACGTAAATTCTGAAT
C18	AATGGAAGCGAACGTTATTAATTTCTAACAAC
C19	TAATAGATCGCTGAGAGCCAGCAGAAGCGTAA
C22	CAATATTTGCCTGCAACAGTGCCATAGAGCCG
C23	TTAAAGGGATTTTAGATACCGCCAGCCATTGCGGCACAGA
C24	ACAATTCGACAACTCGTAATACAT
C25	TTGAGGATGGTCAGTATTAACACCTTGAATGG
C26	CTATTAGTATATCCAGAACAATATCAGGAACGGTACGCCA
C27	CGCGAACTAAAACAGAGGTGAGGCTTAGAAGTATT
C28	GAATCCTGAGAAGTGTATCGGCCTTGCTGGTACTTTAATG
C29	ACCACCAGCAGAAGATGATAGCCC
C31	GCCACCGAGTAAAAGAACATCACTTGCCTGAGCGCCATTAAAA
C32	TCTTTGATTAGTAATAGTCTGTCCATCACGCAAATTAACCGTT
C33	CGCGTCTGATAGGAACGCCATCAACTTTTACA
C34	AGGAAGATGGGGACGACGACAGTAATCATATT
C35	CTCTAGAGCAAGCTTGCATGCCTGGTCAGTTG
C36	CCTTCACCGTGAGACGGGCAACAGCAGTCACA
C37	CGAGAAAGGAAGGGAAGCGTACTATGGTTGCT
C38	GCTCATTTTTTAACCAGCCTTCCTGTAGCCAGGCATCTGC
C39	CAGTTTGACGCACTCCAGCCAGCTAAACGACG
C40	GCCAGTGCGATCCCCGGGTACCGAGTTTTTCT
C41	TTTCACCAGCCTGGCCCTGAGAGAAAGCCGGCGAACGTGG
C44	CCAGGGTGGCTCGAATTCGTAATCCAGTCACG
C45	TAGAGCTTGACGGGGAGTTGCAGCAAGCGGTCATTGGGCG
C46	GTTAAAATTCGCATTAATGTGAGCGAGTAACACACGTTGG
C47	TGTAGATGGGTGCCGGAAACCAGGAACGCCAG
C48	GGTTTTCCATGGTCATAGCTGTTTGAGAGGCG
C50	GGATAGGTACCCGTCGGATTCTCCTAAACGTTAATATTTT
C51	AGTTGGGTCAAAGCGCCATTCGCCCCGTAATG
C52	CGCGCGGGCCTGTGTGAAATTGTTGGCGATTA
C53	CTAAATCGGAACCCTAAGCAGGCGAAAATCCTTCGGCCAA
C54	CGGCGGATTGAATTCAGGCTGCGCAACGGGGGATG
C55	TGCTGCAAATCCGCTCACAATTCCCAGCTGCA
C56	TTAATGAAGTTTGATGGTGGTTCCGAGGTGCCGTAAAGCA
C58	TGTCGTGCACACAACATACGAGCCACGCCAGC
C59	CAAGTTTTTTGGGGTCGAAATCGGCAAAATCCGGGAAACC
C60	TCTTCGCTATTGGAAGCATAAAGTGTATGCCCGCT
C62	GCGCTCACAAGCCTGGGGTGCCTA
C63	CGATGGCCCACTACGTATAGCCCGAGATAGGGATTGCGTT
C64	AACTCACATTATTGAGTGTTGTTCCAGAAACCGTCTATCAGGG
C65	ACGTGGACTCCAACGTCAAAGGGCGAATTTGGAACAAGAGTCC
Link-A1C	TTAATTAATTTTTTACCATATCAAA
Link-A2C	TTAATTTCATCTTAGACTTTACAA
Link-A3C	CTGTCCAGACGTATACCGAACGA
Link-A4C	TCAAGATTAGTGTAGCAATACT
Link-B1A	TGTAGCATTCCTTTTATAAACAGTT
Link-B2A	TTTAATTGTATTTCCACCAGAGCC
Link-B3A	ACTACGAAGGCTTAGCACCATTA
Link-B4A	ATAAGGCTTGCAACAAAGTTAC
Link-C1B	GTGGGAACAAATTTCTATTTTTGAG
Link-C2B	CGGTGCGGGCCTTCCAAAAACATT
Link-C3B	ATGAGTGAGCTTTTAAATATGCA
Link-C4B	ACTATTAAAGAGGATAGCGTCC
Loop	GCGCTTAATGCGCCGCTACAGGGC

## Sheet: 5.Linker
Table S10. Sequence of the linker oligonucleotide used in this work.
Name	The sequences (from 5' to 3')	5'Modification	3'Modification
Linker	ACACACACACACACACACA	5'NH2 C6
